# Supplementary material for: Clinical significance of pretreatment serum levels of VEGF and its receptors, IL- 8, and their prognostic value in type I and II endometrial cancer patients
Source: PLoS One. 2017 Oct 9;12(10):e0184576. doi: 10.1371/journal.pone.0184576 (PMC5633267; doi:10.1371/journal.pone.0184576)
Supplement: S1 File — (XLS) [file pone.0184576.s001.xls]

## Sheet: Arkusz1
No	Age	FIGO	Hist-pat	Type I/II	G	Lymph nodes	Reccurence	DFS	Death	OS	CA125	IL8	VEGF	VEGF R2	VEGF R1
1	57	IA	1	1	2	1	2	2062	2	2062	147.3	21	1910	0	84.4
2	65	I	1	1	2	1	2	1281	2	1281	34.4	10	317	9551.8	72.2
3	56	IA	1	1	3	1	2	2313	2	2313	14.2	6.4	108	8877.2	86.1
4	50	IIIA	1	1	2	1	2	2446	2	2446	19.5	12.9	263	7965.2	81.9
5	54	IB	1	1	2	1	2	2533	2	2533	5.6	13.3	559	12339.5	71.7
6	59	IIIC2	4	2	3	2	1	158	1	333	94.2	37.1	1039	11954.4	93
7	75	IA	1	1	2	1	1	631	1	802	16.6	10.8	687	9433	78.3
8	64	IVB	1	1	2	1	2	2749	2	2749	29.4	10	295	16878.2	123.6
9	56	IA	1	1	1	1	2	1471	2	1471	12.5	4.7	91	0	78.2
13	59	II	1	1	2	1	2	2001	2	2001	30.3	9.8	83	0	97.1
11	85	IA	1	1	1	1	2	1570	2	1570	9.1	7.4	540	0	88.9
12	61	IIIC1	1	1	2	2	2	2549	2	2549	61.5	23.5	583	10947.7	87.1
35	30	II	1	1	1	1	2	2232	2	2232	33	11.8	130	0	59.1
14	84	IA	1	1	1	1	2	1639	2	1639	15.1	12.1	830	0	83.3
15	67	IB	6	2	2	1	1	258	1	574	12.2	12.5	672	8689.1	61.3
16	68	IIIA	4	2	3	1	1	45	2	49	115.9	0	193	0	80.2
17	64	I	1	1	2	1	1	1901	2	2932	5.9	17	254	12389.4	72.4
18	55	I	1	1	2	X	X	0	2	468	34.5	10	249	0	91.2
19	56	I	1	1	2	1	2	79	2	79	23.4	8.8	514	0	83.3
20	63	IVB	4	2	3	1	1	21	2	1766	75.8	32.4	559	0	90
21	64	IA	5	2	1	1	2	1923	2	1923	16	21.7	325	10741.2	83.5
22	71	IB	1	1	2	1	2	2348	2	2348	33.1	12.9	210	0	100
23	75	IIIC	4.1	2	3	2	1	444	1	610	10.9	10	735	12140.4	73.9
24	80	IA	1	1	1	1	X	0	2	2314	14.9	16.4	785	0	90.4
25	74	IIIB	3	2	3	1	1	587	1	1635	36.8	11.1	216	0	107
26	59	IA	1	1	2	1	2	2487	2	2487	14.1	14.3	127	9136.7	68.4
38	57	II	1	1	2	1	X	0	1	294	60.5	10.4	237	11106.2	85.4
28	47	I	3	2	2	1	2	2436	2	2436	12	7.3	1007	9790.3	87.5
29	78	IA	1	1	2	1	2	278	1	746	12.1	28	178	11719.6	87.5
44	65	II	1	1	2	1	X	0	2	728	19.3	11	147	9969.7	93.8
31	53	I	1	1	2	1	2	2436	2	2436	13	12.6	85	9184	69.2
32	67	IA	1	1	1	1	2	2079	2	2079	13.3	7.6	453	0	81.1
33	47	IIIA	1	1	2	1	2	1911	2	1911	4	10	34	7965.2	98.5
34	71	IA	1	1	2	1	1	801	1	828	10.8	13.4	1062	7837.6	73.7
64	61	II	3	2	2	1	2	2280	1	2579	12.7	10	74	11682.6	71.7
36	58	I	1	1	2	2	2	1925	2	1925	23.6	32.6	551	0	446.4
37	57	IIIC	1	1	1	2	1	343	1	622	523.2	17.1	641	8841.9	71.3
72	71	II	1	1	1	1	2	575	2	575	16	169.5	110	11326.3	91
39	55	IA	1	1	2	1	1	517	1	546	22.7	19	362	8841.9	87.9
40	56	I	1	1	2	1	1	1655	1	1980	13.2	11.1	658	11191.7	74.4
41	61	IIIA	1	1	2	1	2	2766	2	2766	18	12.9	494	9361.7	97.9
42	64	IA	1	1	1	1	2	27	2	27	110	11	188	0	84.4
43	79	IVB	3	2	2	1	1	20	1	1207	24.9	9.8	188	0	89.9
77	68	II	1	1	2	1	2	3465	2	3465	124.2	14.2	141	11892.5	82.5
45	63	IA	1	1	2	1	2	2223	2	2223	8.4	11.4	349	0	64.6
46	66	IA	1	1	1	1	2	2129	2	2129	16.1	15.3	727	0	82.2
10	80	II	1	1	2	1	2	1037	1	1443	9.6	27.6	450	11057.4	97.4
27	72	II	6	2	3	1	2	762	2	762	13.2	18.1	491	7617.7	114
49	65	IB	1	1	2	1	2	187	2	187	13.1	24.4	521	10947.7	100.2
50	29	I	1	1	2	1	2	3018	2	3018	22.8	28	675	0	84.6
51	69	IA	1	1	1	1	2	21	2	21	10.5	7	164	0	94.3
52	58	IA	1	1	2	1	2	1032	2	1032	105.9	12	264	0	75.2
53	68	IB	1	1	2	1	2	2268	2	2268	18.3	4.5	185	0	69.5
54	65	IA	1	1	1	1	2	2282	2	2282	8.5	9.8	755	0	86
55	81	IA	1	1	2	1	X	0	2	37	25.5	16.4	625	12103.2	100.4
56	63	IA	1	1	2	1	2	2351	2	2351	11.8	6.7	584	0	111.9
57	65	0	1	1	1	2	1	727	1	1102	55.8	14.8	486	0	80.6
58	65	IB	1	1	2	1	1	611	1	1324	18.2	21.2	728	7583	101.5
59	71	IB	1	1	3	1	2	760	2	760	13.5	12	271	0	89.6
60	59	IA	1	1	2	1	2	2421	2	2421	43	16.8	414	9207.7	104
61	61	IIIC	2	2	3	2	2	841	X	0	774.4	7.7	177	9659	87.2
30	57	II	1	1	1	1	2	2291	2	2291	41.4	12.1	442	0	82.1
63	60	IA	1	1	2	1	1	2490	2	2576	50.3	18.6	334	9659	100.3
47	54	II	1	1	2	1	2	2279	2	2279	22.9	8.7	484	6006.1	93
65	58	0	1	1	2	1	2	2665	2	2665	37.3	10	289	11510.3	91.6
48	42	II	1	1	2	1	2	2326	2	2326	13.7	5	459	6425.7	104.3
67	50	IA	1	1	2	1	2	2291	2	2291	23.6	19.8	338	11904.9	84.1
62	58	II	1	1	1	2	2	841	1	1011	214.6	16.7	864	6119.3	109.6
69	56	IA	5	2	1	1	2	2400	2	2400	8.1	15.1	78	7387	87.5
66	76	II	1	1	1	1	1	2178	2	2337	45.3	6.8	417	0	88.5
71	74	IIIB	1	1	2	1	2	110	1	184	40.1	206.5	732	8349.5	70.7
68	48	II	1	1	3	2	2	2355	2	2355	41	6.7	465	0	63.1
73	65	I	4	2	3	1	1	167	1	379	1901.1	21.7	222	13130.1	86.8
74	55	I	1	1	1	1	2	2574	2	2574	15.6	23.5	295	9504.3	82.6
75	68	IA	1	1	1	1	2	647	2	647	7.7	7	436	0	60.6
76	80	IA	1	1	1	1	2	1611	2	1611	10.7	15.7	803	0	105.2
70	55	II	1	1	2	1	1	920	2	2572	24.8	13.3	635	11781.3	63.9
78	72	IA	6	2	1	1	2	2254	2	2254	11.4	9.8	372	0	85.1
79	80	0	1	1	2	1	X	0	1	177	6.6	14.2	625	0	165.9
80	72	IIIC1	3	2	2	2	1	686	1	987	12100	45.9	928	11522.6	70
81	68	I	1	1	2	1	2	67	2	67	22.5	12.6	596	12103.2	69.6
82	72	IB	1	1	1	1	2	44	2	44	13.6	27.4	346	0	87.2
83	48	III	X	0	x	2	1	1637	1	1776	32.2	13.5	732	0	79.3
84	69	IB	1	1	3	1	2	304	2	304	14.3	22.5	662	9838.1	80.2
85	62	IA	1	1	1	1	2	2377	2	2377	19.8	11.4	156	9945.7	78.6
86	71	IIIA	6	2	2	1	1	2100	2	2296	11.5	12	885	0	73
87	72	I	3	2	1	1	1	751	1	975	11.2	27.8	0	0	84.3
88	71	IIIC	X	0	x	2	1	705	1	705	1210	11.4	1069	9113.1	107.5
89	71	I	1	1	2	1	2	2248	2	2248	27.7	10.4	1135	0	106.2
90	62	0	3	2	2	1	X	0	X	0	21.4	56.8	420	0	69.1
91	64	IVB	1	1	x	2	1	97	1	238	181.2	88.1	641	11155	92
92	74	IVA	1	1	2	1	1	1359	1	1554	192.3	289.4	255	12739.7	83.5
93	54	IB	1	1	2	1	2	2501	2	2501	25	18.5	599	8314.5	75.3
94	64	IA	1	1	1	1	2	2355	2	2355	11.6	29.9	510	10947.7	97.1
95	54	IA	1	1	2	1	2	2457	2	2457	13.2	21.1	535	11979.2	97
96	55	IA	1	1	1	1	2	1339	2	1339	27.2	8.8	824	9897.8	106.4
97	49	IA	1	1	2	1	2	1868	2	1868	24.2	12.8	115	8128	89.2
98	68	IB	1	1	2	1	2	252	2	252	70.8	6.1	874	9766.4	80.3
99	57	IB	1	1	2	1	2	2350	2	2350	23.7	4.9	873	0	65.5
100	55	IA	1	1	2	1	2	2635	2	2635	13.4	10.8	747	14940.2	94.9
101	70	IIIA	2	2	3	2	1	592	1	2065	188.5	22.6	339	13472.3	84.3
102	64	IIIC1	1	1	1	2	2	1918	2	1918	21.5	10.9	191	0	103.4
103	61	I	1	1	1	1	2	30	2	30	6.6	16	554	11203.9	80.5
104	61	II	1	1	1	1	2	1946	2	1946	22.9	5.4	0	0	83.5
105	59	IB	1	1	2	1	1	2711	2	2598	17.7	10.8	884	8618.7	100.2
106	62	IB	1	1	2	1	2	2565	2	2565	43.5	17.7	491	8724.3	83.4
107	73	IA	1	1	2	1	2	2469	2	2469	8.9	10	460	10826.1	74.8
108	55	IA	1	1	1	1	2	2161	2	2161	28.1	45	866	0	81.4
109	51	IA	1	1	2	1	2	2062	2	2062	10.6	4.1	690	0	64.4
110	61	IA	1	1	1	1	2	2315	2	2315	66.9	11.4	1598	6813.3	76.4
111	61	I	1	1	2	1	2	3092	2	3092	15.2	10	203	10089.6	84.7
112	53	IIIA	1	1	3	1	1	183	1	449	9.4	13.2	212	7536.8	87.9
113	51	IA	1	1	1	1	2	2152	2	2152	12.7	96	810	7895.6	79
114	80	IIIC1	2	2	2	2	2	206	2	206	35.6	14.7	697	13434.1	100.9
115	75	IB	1	1	2	1	2	158	2	158	18.7	7.3	242	0	72.5
116	62	IB	1	1	2	1	2	1900	2	1900	12	5.8	289	0	73.2
117	57	I	2	2	1	1	2	2229	2	2229	14.7	8.2	0	0	70.8
118	67	IA	1	1	2	1	2	2330	2	2330	10.1	8	158	0	90
